# Supplementary material for: Patient-derived heavy chain antibody targets cell surface HSP90 on breast tumors
Source: BMC Cancer. 2015 Sep 3;15:614. doi: 10.1186/s12885-015-1608-z (PMC4559304; doi:10.1186/s12885-015-1608-z)
Supplement: Additional file 2: Table S1. — List of different HSP90 peptides identified from HCAb2 immunoprecipitated gel band using mass spectrometry. (XLSX 14 kb) [file 12885_2015_1608_MOESM2_ESM.xlsx]

## Sheet: Sheet1
	Table S1. List of different HSP90 peptides identified from HCAb2 immunoprecipitated gel band using mass spectrometry
	Peptides matching to both HSP90α and HSP90β proteins
	Score	Expectation	Peptide Sequence	M/Z	Ion Mass	Ion Mass(calc)	Delta	ppm	Charge
	94.14	6.1e-09	K.SLTNDWEDHLAVK.H	764.377	1526.74	1526.74	0.0023	1.5	2
	85.89	4.1e-08	R.GVVDSEDLPLNISR.E	1513.78	1512.78	1512.78	-0.0019	-1.3	1
	77.63	4e-07	K.HFSVEGQLEFR.A	674.837	1347.66	1347.66	0.0029	2.2	2
	72.08	7.4e-07	K.ADLINNLGTIAK.S	621.857	1241.7	1241.7	0.0022	1.8	2
	67.06	3.6e-06	K.YIDQEELNK.T	576.284	1150.55	1150.55	0.0021	1.8	2
	65.93	4.6e-06	R.YESLTDPSK.L	520.252	1038.49	1038.49	0.0034	3.3	2
	35.69	0.0063	K.TKPIWTR.N	451.268	900.521	900.518	0.0024	2.7	2
	16.45	0.3	K.AFMEALQAGADISMIGQFGVGFYSAYLVAEK.V + 2 Oxidation (M)	829.906	3315.59	3315.58	0.0102	3.1	4
	13.59	0.62	K.EGLELPEDEEEKK.K	515.583	1543.73	1543.73	0.002	1.3	3
	Peptides matching to HSP90α protein only
	Score	Expectation	Peptide Sequence	M/Z	Ion Mass	Ion Mass(calc)	Delta	ppm	Charge
	105.81	4.2e-10	R.TLTIVDTGIGMTK.A + Oxidation (M)	683.37	1364.73	1364.72	0.0033	2.4	2
	92.13	6.2e-09	R.YYTSASGDEMVSLK.D + Oxidation (M)	783.855	1565.69	1565.69	0.0031	2	2
	83.61	8.9e-08	R.ELISNSSDALDK.I	646.324	1290.63	1290.63	0.0032	2.5	2
	69.76	1.9e-06	K.DQVANSAFVER.L	618.306	1234.6	1234.59	0.0027	2.2	2
	59.51	2.7e-06	R.DNSTMGYMAAK.K + 2 Oxidation (M)	610.751	1219.49	1219.48	0.0028	2.3	2
	55.96	3.1e-05	K.HLEINPDHSIIETLR.Q	596.321	1785.94	1785.94	0.0041	2.3	3
	54.95	5.4e-05	K.HIYYITGETK.D	612.818	1223.62	1223.62	0.003	2.5	2
	51.33	6.6e-05	K.DLVILLYETALLSSGFSLEDPQTHANR.I	1001.52	3001.55	3001.54	0.0057	1.9	3
	49.76	0.00019	K.LGIHEDSQNR.K	584.791	1167.57	1167.56	0.0043	3.7	2
	45.79	0.00028	K.HSQFIGYPITLFVEK.E	593.655	1777.94	1777.94	0.0036	2	3
	20.1	0.046	R.ALLFVPR.R	408.261	814.508	814.506	0.0016	2	2
	19.16	0.057	K.HNDDEQYAWESSAGGSFTVR.T	752.659	2254.95	2254.95	0.003	1.3	3
	20.54	0.18	K.LSELLR.Y	730.447	729.44	729.438	0.0018	2.5	1
	19.09	0.11	K.TLVSVTK.E	747.463	746.456	746.454	0.0023	3.1	1
	Peptides matching to HSP90β protein only
	Score	Expectation	Peptide Sequence	M/Z	Ion Mass	Ion Mass(calc)	Delta	ppm	Charge
	152.82	4.9e-15	K.DLVVLLFETALLSSGFSLEDPQTHSNR.I	996.851	2987.53	2987.52	0.0064	2.1	3
	111.75	4.1e-11	R.YHTSQSGDEMTSLSEYVSR.M + Oxidation (M)	1096.98	2191.94	2191.93	0.0031	1.4	2
	105.81	4.2e-10	R.TLTLVDTGIGMTK.A + Oxidation (M)	683.37	1364.73	1364.72	0.0033	2.4	2
	103.46	3.4e-10	M.PEEVHHGEEEVETFAFQAEIAQLMSLIINTFYSNK.E + Oxidation (M)	1356.32	4065.94	4065.93	0.0124	3	3
	89.07	1.5e-08	K.HSQFIGYPITLYLEK.E	603.659	1807.95	1807.95	0.0032	1.8	3
	88.48	8.2e-09	R.NPDDITQEEYGEFYK.S	924.404	1846.79	1846.79	0.0029	1.6	2
	73.85	5e-07	K.HLEINPDHPIVETLR.Q	891.98	1781.95	1781.94	0.0035	2	2
	71.64	1.3e-06	R.ELISNASDALDK.I	1275.64	1274.64	1274.64	0.0007	0.5	1
	65.84	2.6e-07	R.DNSTMGYMMAK.K + 3 Oxidation (M)	648.75	1295.49	1295.48	0.0029	2.2	2
	65.67	3.6e-06	K.IDIIPNPQER.T	597.829	1193.64	1193.64	0.0024	2	2
	61.19	1.5e-05	K.EQVANSAFVER.V	625.314	1248.61	1248.61	0.0033	2.6	2
	56.84	3.3e-05	K.LGIHEDSTNR.R	571.286	1140.56	1140.55	0.0042	3.7	2
	52.31	3.9e-05	K.KHLEINPDHPIVETLR.Q	478.518	1910.04	1910.04	0.0042	2.2	4
	52.22	0.00012	R.APFDLFENK.K	540.773	1079.53	1079.53	0.0016	1.5	2
	38.42	0.0016	R.RLSELLR.Y	443.778	885.542	885.54	0.0026	2.9	2
	36.23	0.005	K.SIYYITGESK.E	1160.58	1159.58	1159.58	0.0012	1	1
	34.68	0.00095	R.ALLFIPR.R	415.269	828.524	828.522	0.0019	2.3	2
	29.01	0.021	K.FYEAFSK.N	891.426	890.419	890.417	0.0015	1.7	1
	19.16	0.057	K.HNDDEQYAWESSAGGSFTVR.A	752.659	2254.95	2254.95	0.003	1.3	3
	20.54	0.18	R.LSELLR.Y	730.447	729.44	729.438	0.0018	2.5	1
